# Supplementary material for: Diversity of the type VI secretion systems in the Neisseria spp
Source: Microb Genom. 2023 Apr 13;9(4):mgen000986. doi: 10.1099/mgen.0.000986 (PMC10210955; doi:10.1099/mgen.0.000986)
Supplement: Supplementary material 1 [file mgen-9-986-s001.xlsx]

## Sheet: Neisseria spp. with T6SS
Supplementary Table 1. Neisseria spp. genome sequences identified in NCBI and PubMLST with T6SS genes.
PubMLST										NCBI
Neisseria spp.	# Genomes	# T6SS Type				Isolate ID				# Genomes	# T6SS Type				Isolate ID
						T6SS-A	T6SS-B	T6SS-Bi	T6SS-AB						T6SS-A	T6SS-B	T6SS-Bi	T6SS-AB
		A	B	Bi	AB						A	B	Bi	AB
N. animalis	1	NP	NP	NP	NP	NP	NP	NP	NP	4	NP	NP	NP		NP	NP	NP	NP
N. animaloris	1	NP	NP	1	NP	NP	NP	30325 (DSM21642)*	NP	5	NP	NP	4	NP	NP	NP	C2012029644	NP
																	C2015003240
																	DSM21642*
																	NCTC12227
N. arctica	0	NP	NP	NP	NP	NP	NP	NP	NP	1	NP	NP	NP	NP	NP	NP	NP	NP
N. bacilliformis	4	NP	NP	NP	NP	NP	NP	NP	NP	3	NP	NP	NP	NP	NP	NP	NP	NP
N. bergeri	61	NP	56	NP	NP	NP	39718	NP	NP	5	NP	4	NP	NP	NP	C2008000328	NP	NP
							41220									C2008000329
							42909									M40463
							43020									M40553
							43021
							43022
							43023
							43024
							43025
							43027
							43030
							43031
							43032
							43033
							43034
							43035
							43036
							43037
							43038
							43039
							43040
							43041
							43042
							43043
							43421
							43422
							43423
							43424
							43426
							43427
							43428
							43429
							43432
							46230
							46400
							46401
							46404
							46406
							46421
							46422
							46424
							46427
							46434
							46443
							46444
							46445
							46448
							46450
							46452
							46459
							46460
							46469
							46470
							49259
							49339
							58874
N. brasiliensis	0	NP	NP	NP	NP	NP	NP	NP	NP	2	NP	NP	NP	NP	NP	NP	NP	NP
N. canis	2	NP	1	NP	1	NP	39716	NP	49340 (ATCC 14687)*	3	NP	NP	NP	2	NP	NP	NP	ATCC 14687*
																		NCTC10296
N. chenwenguii	0	NP	NP	NP	NP	NP	NP	NP	NP	2	NP	NP	NP	NP	NP	NP	NP	NP
N. cinerea	38	NP	4	NP	NP	NP	39717	NP	NP	6	NP	NP	NP	NP	NP	NP	NP	NP
							39721
							49341
							63425
N. dentiae	1	NP	NP	NP	NP	NP	NP	NP	NP	2	NP	NP	NP	NP	NP	NP	NP	NP
N. dumasiana	0	NP	NP	NP	NP	NP	NP	NP	NP	3	NP	NP	NP	3	NP	NP	NP	93087
																		114725
																		24861
N. elongata	2	1	NP	NP	NP	57256	NP	NP	NP	16	3	2	NP	NP	C2010010207	404_NMEN 115	NP	NP
															C2013010062	431_NMEN
															M15910
N. flavescens	1	NP	NP	NP	NP	NP	NP	NP	NP	10	1	2	NP	NP	CD-NF2	N13	NP	NP
																N57
N. gonorrhoeae	9218	NP	NP	NP	NP	NP	NP	NP	NP	657	NP	NP	NP	NP	NP	NP	NP	NP
N. iguanae	1	NP	NP	NP	NP	NP	NP	NP	NP	1	NP	NP	NP	NP	NP	NP	NP	NP
N. lactamica	622	NP	61	NP	NP	NP	36880	NP	NP	39	NP	NP	NP	NP	NP	NP	NP	NP
							36901
							36927
							36996
							38390
							43585
							43665
							43775
							43787
							43788
							44109
							44132
							44352
							44492
							44511
							44512
							44584
							44594
							44605
							44922
							46267
							46547
							49336
							49396
							49541
							49549
							49566
							49682
							49718
							49805
							50107
							50194
							50899
							52586
							60948
							82620
							84195
							84198
							84265
							88790
							88791
							88795
							88797
							88799
							88802
							88803
							88804
							88805
							88809
							88811
							88812
							88813
							88814
							88818
							88820
							88825
							88826
							88829
							88831
							88832
							88837
N. macacae	0	NP	NP	NP	NP	NP	NP	NP	NP	3	NP	NP	NP	2	NP	NP	NP	ATCC 33926
																		MGYG-HGUT-01381
N. meningtidis	26511	NP	NP	NP	NP	NP	NP			1973	NP	NP	NP	NP	NP	NP	NP	NP
N. mucosa	27	4	4	NP	8	21061	27632	NP	2863	11	3	5	NP	NP	ATCC 19696*	C2004002444	NP	NP
						38977	3565 (ATCC25996)*		5204						CCH7-A10	C2008000159
						39715	37778		21043						FDAARGOS_260	N32
						5354 (ATCC 19696)*	49355		26577							NCTC10774
									46270							ATCC25996*
									49351
									82612
									82613
N. oralis	6	NP	2	4	4	NP	19091	21044	NP	NP	NP	NP	NP	NP	NP	NP	NP	NP
							42055 (I)	21045
								21046
								82625
N. perflava	0	NP	NP	NP	NP	NP	NP	NP	NP	4	3	NP	NP	NP	UMB0023	NP	NP	NP
															UMB0210
															CCH10-H12
N. polysaccharea	68	NP	27	NP	NP	NP	36140	NP	NP	6	NP	2	NP	NP	NP	C2013011231	NP	NP
							36142									NS342
							36148
							36153
							36167
							38980
							38981
							40248
							41474 (I)
							41528 (I)
							41652
							42472 (I)
							42468
							43420
							43987
							45356
							46200
							49359
							53400
							58873
							59953
							63427
							63429
							71450
							75034 (I)
							82539
							95834
N. shayeganii	1	NP	NP	NP	NP	NP	NP	NP	NP	1	NP	NP	NP	NP	NP	NP	NP	NP
N. sicca	0	NP	NP	NP	NP	NP	NP	NP	NP	13	1	4	NP	4	UMB0321	DE0493	NP	DSM17731
																DE0496		VK64
																DE0367		ATCC 29256
																C2014002478,		C2010005502
N. subflava	58	9	18	NP	NP	26870 (I)	14733 (NJ9703)*	NP	NP	20	3	5	NP	NP	C2011009653	C2009010520	NP	NP
						39722	38979								C2011020198	C2011004960
						43741	39723								M18660	C2005001510
						43794	42060									ATCC49275*
						44615	43570									NJ9703*
						44620	43658
						50940	43740
						82618	43793
						82623	44065
							44613
							44616
							49353
							49363 (ATCC49275)*
							49366
							49571
							49863
							82626
							82631
N. wadsworthii	1	NP	1	NP	NP	NP	9715*	NP	NP	3	NP	2	NP	NP	NP	9715*	NP	NP
																DSM22245
N. weaveri	1	NP	NP	NP	NP	NP	NP	NP	NP	8	NP	NP	NP	NP	NP	NP	NP	NP
N. zalophi	0	NP	NP	NP	NP	NP	NP	NP	NP	1	NP	1	NP	NP	NP	ATCCBAA-2455	NP	NP
N. zoodegmatis	2	NP	NP	NP	2	NP	NP	NP	36317 (NCTC12230)*	3	NP	NP	NP	3	NP	NP	NP	DSM21643
									39725									NCTC12229
																		NCTC12230*
* Present on both NCBI and PubMLST databases.							NP indicates species where T6SS are Not Present
